# Supplementary material for: X-ray Fluorescence Microscopy to Develop Elemental Classifiers and Investigate Elemental Signatures in BALB/c Mouse Intestine a Week after Exposure to 8 Gy of Gamma Rays
Source: Int J Mol Sci. 2024 Sep 24;25(19):10256. doi: 10.3390/ijms251910256 (PMC11477073; doi:10.3390/ijms251910256)
Supplement: Supplementary file 1 [file ijms-25-10256-s001.zip]

Archive with 2 entries (2 files):
- Suplemental Figures.pdf
- SupplementalTables.pdf
